# Supplementary material for: Innate immune cell activation after HIV-1 vaccine administration is associated with increased antibody production
Source: Front Immunol. 2024 Feb 13;15:1339727. doi: 10.3389/fimmu.2024.1339727 (PMC10900843; doi:10.3389/fimmu.2024.1339727)
Supplement: Supplementary file 2 [file DataSheet_2.xlsx]

## Sheet: Figure 1
		Wk 48		Wk 48 + 3d
		Median	SD	Median	SD
	CD38+ (%MAIT cells)	14.65	9.24454	20.35	10.2535
	CD69+ (%MAIT cells)	14.4	11.1798	14.95	11.3057
	CD38+ (%iNKT cells)	1.91	3.88747	4.14	3.71755
	CD69+ (%iNKT cells)	4.455	6.18704	9.32	5.04687
	CD38+ (%Vδ1 T cells)	20.05	5.35535	22.2	5.62765
	CD69+ (%Vδ1 T cells)	2.515	8.96421	2.5	6.95775
	CD38+ (%Vδ2 T cells)	4.455	3.37384	4.86	5.88604
	CD69+ (%Vδ2 T cells)	7.205	18.6863	5.81	16.6585
	CD4+ T cells (% total T cells)	56.3	8.46278	58.4	10.4519
	CD38+ (% CD4+ T cells)	40.05	11.864	44.85	12.3921
	CD8+ T cells (% total T cells)	29.9	10.1758	25.85	9.34957
	CD38+ (% CD8+ T cells)	38.4	12.4817	46.6	10.5189
	CD38+ (% NK cells)	58.2	16.1438	61.75	16.5922
	CD38+ (%CD56hi NK cells)	77.8	10.4497	81.3	10.821
	CD38+ (%CD56dim NK cells)	70.6	14.742	72.95	14.7624
	CD69+ (% NK cells)	0.8	0.561409	1.07	0.652554
	CD69+ (%CD56hi NK cells)	2.315	1.72523	3.525	1.62055
	CD69+ (%CD56dim NK cells)	0.73	0.612426	0.93	0.721166
	%Non-classical monocytes	4.315	2.17711	5.85	2.97979
	%Intermediate monocytes	2.75	1.40999	4.955	3.51286
	%Classical monocytes	81	4.08877	74.9	6.34316

## Sheet: Figure 2
			Group 2				Group 3
			Wk 48		Wk 48 + 3d		Wk 48		Wk 48 + 3d
			Median	SD	Median	SD	Median	SD	Median	SD
		CD38+ (%MAIT cells)	22.6	10.7322	22.9	11.5934	14.3	9.15335	18.5	10.43
		CD38+ (%iNKT cells)	2.06	5.63712	10.9	4.86916	1.44	1.67451	7.74	5.46036
		CD38+ (%Vδ1 T cells)	21.4	6.24299	24.6	6.12827	18.6	4.85878	21.4	5.57584
		CD38+ (%Vδ2 T cells)	5.8	3.35178	4.18	4.32578	4.21	3.57364	5.54	7.08953
		CD4+ T cells (% total T cells)	58.3	8.00437	59.4	11.4196	55.6	8.52951	58.2	10.0002
		CD38+ (% CD4+ T cells)	37.2	11.6938	40.1	11.436	42.8	12.6209	45.1	13.778
		CD8+ T cells (% total T cells)	22.5	9.47503	19.8	8.21126	34	10.018	31.5	9.85317
		CD38+ (% CD8+ T cells)	36.7	11.6655	39	8.65924	40.1	13.7836	49	11.9665
		CD38+ (% NK cells)	53.2	15.7575	59.3	14.0265	63.2	17.1882	64.2	18.7845
		CD69+ (% NK cells)	0.86	0.570372	1.17	0.529015	0.65	0.538039	0.89	0.757388

## Sheet: Supp Fig 3
			Wk 48		Wk 48 + 3d
			Median	SD	Median	SD
		MAIT cells (% lymphocytes)	3.54	1.95694	3.355	2.29639
		iNKT cells (% lymphocytes)	0.285	0.232015	0.225	0.274853
		NK cells (% lymphocytes)	15.5	6.57025	16.95	6.00289
		Vδ1 T cells (% lmphocytes)	0.955	0.746025	1.07	0.801306
		Vδ2 T cells (% lymphocytes)	1.87	2.218	1.77	1.60401

## Sheet: Supp Fig 4
				Wk 48		Wk 48 + 3d
				Median	SD	Median	SD
			CD38+ (% CD56+ MAIT cells)	17.45	7.43085	23.05	10.6231
			CD38+ (% CD56- MAIT cells)	25.05	12.1615	30.1	12.6933
			CD69+ (% CD56+ MAIT cells)	24.25	13.1857	22.9	14.331
			CD69+ (% CD56- MAIT cells)	13.8	17.3456	14.5	13.4232
			CD4+ (%iNKT cells)	18	11.1042	18.35	11.4045
			CD8+ (%iNKT cells)	10.69	6.38296	14.15	6.857
			CD4-CD8- (%iNKT cells)	68.2	11.2676	63.65	11.948
			HLA-DR+ (% NK cells)	2.305	1.58029	2.48	1.4431
			CD38+ (%CD57+NKG2C+ NK cells)	57.6	17.7738	65.65	18.0628
			CD69+ (%CD57+NKG2C+ NK cells)	0.225	0.537686	0.305	0.560261
			HLA-DR+ (%CD57+NKG2C+ NK cells)	3.995	3.0233	4.425	2.71776
